# Supplementary material for: Downregulation of serum vitamin D receptor level, serum 25-hydroxyvitamin D, and association of vitamin D receptor gene polymorphisms ApaI and TaqI with obesity in the Bangladeshi population
Source: PLoS One. 2025 Nov 20;20(11):e0337523. doi: 10.1371/journal.pone.0337523 (PMC12633872; doi:10.1371/journal.pone.0337523)
Supplement: S2 File — (XLSX) [file pone.0337523.s002.xlsx]

## Sheet: Controls
Controls	Age	Total cholesterol	Triglyceride	HDL-C	LDL-C	serum-vit D	VDR
CON1	18	5.464	0.84	1.81	2.633	32.6627	5.629
CON2	65	5.18	1.623	1.161	3.708	34.3481	5.748
CON3	35	4.22	1.438	1.92	3.909	35.4207	5.045
CON4	30	5.654	2.032	1.461	1.757	38.6224	4.683
CON5	20	4.48	1.388	2.231	3.382	38.1766	5.242
CON6	18	5.122	0.907	1.097	3.474	36.8354	4.718
CON7	53	7.365	1.391	2.092	2.585	26.5208	5.956
CON8	39	4.922	1.655	1.461	4.074	33.5267	5.093
CON9	18	6.067	1.508	1.113	2.716	20.0944	4.862
CON10	18	4.363	1.349	1.182	2.962	35.9963	5.115
CON11	32	4.978	1.634	1.249	2.696	33.0263	4.41
CON12	65	6.639	1.686	1.554	2.864	32.7686	4.583
CON13	33	4.433	1.795	1.594	1.874	35.6562	5.582
CON14	18	6.677	1.421	1.145	1.568	33.967	4.728
CON15	34	5.661	1.005	1.37	4.269	17.2189	4.548
CON16	33	4.493	1.165	2.258	2.096	32.9943	5.277
CON17	18	5.592	1.705	2.088	1.968	35.3297	5.575
CON18	37	5.905	0.673	1.559	0.933	36.7156	5.361
CON19	34	5.582	1.278	1.396	2.281	35.1378	5.488
CON20	51	3.565	0.889	1.429	1.672	34.8714	4.682
CON21	65	4.341	1.105	1.632	4.311	36.3136	4.376
CON22	58	4.782	1.742	0.961	3.749	35.4003	5.721
CON23	33	4.942	1.187	1.274	2.238	34.0851	4.882
CON24	18	5.581	1.114	0.696	4.855	36.2429	4.915
CON25	65	5.173	0.396	1.544	3.724	32.9328	5.641
CON26	39	3.781	1.471	1.645	2.561	33.1383	5.286
CON27	38	5.36	1.419	1.182	0.626	33.6246	5.24
CON28	38	5.572	2.193	2.025	4.889	33.8155	6.026
CON29	42	5.525	0.933	0.877	1.613	33.8733	4.734
CON30	35	6.004	1.202	0.78	1.386	32.9485	5.457
CON31	28	5.777	1.217	1.472	3.76	34.982	5.056
CON32	28	5.432	1.895	1.809	5.021	31.5655	5.154
CON33	37	4.945	1.041	2.07	4.082	25.7395	5.733
CON34	28	3.482	1.232	1.192	3.352	35.2425	5.264
CON35	25	5.405	1.4	1.822	3.379	36.3553	5.278
CON36	40	5.201	1.185	1.364	3.61	34.2767	5.523
CON37	33	5.26	0.862	1.309	3.525	33.407	4.862
CON38	65	3.835	1.189	1.742	3.1	36.0025	4.644
CON39	18	4.015	1.638	1.647	2.943	30.8552	4.549
CON40	58	5.979	0.566	0.734	2.794	25.5492	4.125
CON41	60	4.974	1.158	1.985	2.179	34.6248	5.976
CON42	18	5.637	0.733	1.946	2.6	34.0894	4.523
CON43	32	5.036	1.699	1.124	1.343	18.4098	4.928
CON44	31	5.037	0.313	1.542	2.762	37.1535	4.903
CON45	18	5.873	0.805	1.583	1.97	37.3992	5.171
CON46	24	4.535	1.282	1.487	1.868	32.3302	5.405
CON47	18	5.098	1.888	1.154	3.01	31.8928	5.426
CON48	65	4.585	1.056	1.105	4.089	24.4699	4.762
CON49	55	4.61	0.807	1.37	3.667	35.2224	4.953
CON50	61	4.726	2.049	1.861	1.452	31.7744	5.16
CON51	51	5.214	0.352	1.603	1.969	15.8376	4.916
CON52	18	4.57	0.051	1.228	3.687	36.314	5.769
CON53	29	6.165	1.314	1.696	1.976	34.418	5.256
CON54	47	4.187	0.834	0.212	2.65	33.2925	5.368
CON55	18	4.838	0.569	1.851	3.34	36.0471	5.335
CON56	51	4.605	1.451	0.667	1.988	35.6659	5.57
CON57	34	6.341	1.214	1.231	2.944	20.2979	5.113
CON58	31	5.191	0.802	0.921	1.663	35.6567	4.433
CON59	51	5.959	0.437	0.849	2.315	36.5199	5.214
CON60	46	3.643	1.535	1.856	3.135	16.5795	4.73
CON61	32	5.256	1.422	1.188	1.432	33.987	4.787
CON62	59	5.828	1.039	1.522	3.242	34.2844	5.3
CON63	19	5.086	2.032	1.361	2.833	34.2379	5.6
CON64	49	5.99	0.544	1.576	3.342	36.5472	5.04
CON65	49	4.534	0.312	1.411	3.049	35.0297	5.172
CON66	32	6.307	0.737	0.854	4.064	35.1465	5.813
CON67	44	7.125	1.067	1.788	2.961	35.2397	5.141
CON68	18	4.676	1.214	1.178	2.468	26.5834	6.227
CON69	55	4.6	0.967	0.742	2.959	34.5163	5.29
CON70	35	6.347	1.27	1.204	3.334	35.3798	4.22
CON71	29	6.463	0.452	1.995	2.893	37.8248	5.377
CON72	57	4.529	1.826	1.729	2.886	35.5894	5.205
CON73	25	4.623	1.048	1.237	2.225	24.142	5.623
CON74	18	4.751	1.66	1.237	2.26	37.1723	5.34
CON75	18	3.773	1.265	1.248	1.602	33.3313	4.966
CON76	49	4.165	1.323	2.231	4.407	34.6633	4.467
CON77	18	4.086	1.381	1.537	1.743	35.4194	4.934
CON78	65	4.304	1.318	1.556	2.233	34.7497	4.639
CON79	18	4.978	1.418	1.802	2.211	23.6334	4.763
CON80	65	5.225	1.768	1.478	3.646	27.5777	5.301
CON81	42	6.436	1.19	1.274	2.587	35.4895	5.798
CON82	36	4.092	1.452	1.299	3.96	32.8776	5.212
CON83	28	5.916	1.044	1.351	2.251	38.9417	4.48
CON84	45	4.813	1.824	1.365	3.098	34.9748	5.235
CON85	37	4.964	0.745	1.678	2.107	35.7668	5.58
CON86	58	5.631	2.008	1.401	4.759	17.9392	4.749
CON87	40	3.977	1.07	1.68	1.793	34.0356	4.968
CON88	41	5.362	0.36	1.347	3.126	33.8755	5.037
CON89	31	5.163	1.155	1.412	3.414	34.7176	4.669
CON90	37	5.463	0.743	0.561	3.218	36.6695	5.328
CON91	44	5.276	1.519	1.756	2.685	33.3206	4.974
CON92	18	7.269	0.757	1.522	2.734	33.9793	5.223
CON93	18	4.423	0.862	1.789	2.889	36.1352	4.622
CON94	51	4.521	0.126	0.193	2.719	36.3173	4.829
CON95	41	4.437	0.859	2.236	3.708	36.0662	5.362
CON96	35	4.499	1	1.323	4.817	35.4696	4.858
CON97	38	4.424	0.282	1.834	2.354	25.0538	5.824
CON98	44	6.104	1.478	0.954	1.631	34.034	4.846
CON99	28	6.317	1.491	1.631	2.771	24.4502	5.133
CON100	24	4.485	1.307	0.948	5.146	34.2163	5.459
CON101	42	4.244	0.597	1.124	2.135	34.1723	4.378
CON102	20	5.444	1.066	2.165	4.309	34.6785	4.22
CON103	45	4.502	1.088	1.302	4.343	34.3407	4.328
CON104	18	5.592	0.499	1.469	2.357	35.1031	5.611
CON105	56	5.197	1.857	1.737	3.356	34.9682	4.776
CON106	46	3.616	1.537	1.583	4.299	38.0706	6.207
CON107	43	6.434	0.977	1.442	2.513	35.0841	4.77
CON108	56	6.662	1.104	1.53	2.669	32.6569	5.115
CON109	65	4.446	1.196	2.365	2.332	28.9422	5.739
CON110	56	4.653	0.049	1.356	1.947	35.3756	5.953
CON111	18	5.273	0.964	1.462	2.272	37.1584	5.978
CON112	18	5.318	0.742	1.811	1.761	33.7414	5.586
CON113	27	5.616	0.579	1.833	2.88	35.1279	5.501
CON114	38	6.859	0.947	1.867	2.165	36.4719	5.303
CON115	47	4.847	2.007	1.642	3.058	33.8979	5.388
CON116	25	4.276	1.417	0.911	1.465	25.8409	4.776
CON117	41	3.741	0.799	2.05	3.144	37.0398	4.654
CON118	24	4.338	1.382	0.91	3.592	16.9222	5.028
CON119	27	4.98	1.804	1.504	1.076	35.0023	4.952
CON120	18	6.661	1.562	1.071	3.183	36.0491	4.822
CON121	21	4.534	1.12	1.354	3.943	25.5648	5.35
CON122	18	5.216	0.76	1.515	1.773	34.1386	5.469
CON123	20	4.995	1.446	1.512	4.339	18.0438	5.071
CON124	57	6.103	1.291	1.553	3.223	25.3438	5.71
CON125	21	7.335	1.547	2.042	2.223	17.475	4.505
CON126	65	4.522	1.414	1.566	2.8	22.8915	4.941

## Sheet: Cases
Cases	Age	Total cholesterol	Triglyceride	HDL-C	LDL-C	serum-vit D	VDR
C1	20	6.8861	0.01	1.9162	3.19867	11.4296	2.3917
C2	56	5.86749	0.01	0.612144	3.84135	12.6724	2.72715
C3	33	5.75869	4.31794	0.859095	3.82957	13.8622	2.31412
C4	65	9.33469	6.64448	1.98705	2.101	13.0453	2.45139
C5	33	6.26668	1.09039	1.24027	4.17695	12.4696	2.52473
C6	42	5.1531	0.893406	1.32205	2.15951	23.9678	2.14921
C7	60	5.49806	1.62436	1.73221	3.99213	11.4806	2.7767
C8	65	7.16735	4.96535	1.58284	4.05616	13.1321	2.32524
C9	65	6.07007	0.01	2.01674	2.54814	11.8764	2.4277
C10	56	4.42543	2.13941	0.748642	3.01065	11.444	2.15203
C11	53	6.92438	4.3941	1.25621	2.53812	13.6442	1.58756
C12	48	5.24177	2.94335	0.581314	3.14385	12.257	2.44123
C13	50	7.9357	1.99012	1.30389	3.08054	22.6887	3.37854
C14	33	7.09485	4.4732	1.49866	3.82017	11.2194	2.79246
C15	29	5.47584	0.01	2.11589	4.18101	12.2377	2.50307
C16	40	7.30788	3.4843	0.894161	4.23906	11.5145	2.41536
C17	38	6.02193	0.01	1.59587	2.90773	11.0685	2.51809
C18	34	6.85394	0.01	1.0039	3.14773	12.0462	2.70696
C19	49	6.46382	2.97428	0.344882	2.14526	13.1872	2.08491
C20	52	5.05286	5.6134	1.67053	2.74201	12.8307	2.91116
C21	41	5.26784	0.989408	1.78858	3.9461	25.5215	2.76754
C22	59	7.04176	4.3258	1.30475	4.3886	35.3796	2.76855
C23	25	5.59514	6.34357	1.16025	2.45064	33.1545	2.66785
C24	37	5.52213	5.43364	1.28076	2.88712	12.0868	2.51706
C25	31	4.93757	6.42829	0.48035	3.27204	13.2192	2.75223
C26	18	6.39902	3.68091	2.14402	3.48051	11.7433	2.72305
C27	39	8.13628	1.64083	1.5443	2.73947	11.6869	2.38255
C28	38	4.81842	0.01	1.02712	3.57836	11.5733	2.3035
C29	60	5.97567	0.657049	1.99667	2.96779	35.3933	2.54667
C30	48	7.44695	0.01	1.01012	3.28017	11.602	3.06765
C31	27	5.86558	8.05308	0.919945	3.66147	12.3002	2.06392
C32	64	6.42951	0.871789	1.65828	3.29437	21.7765	1.98169
C33	56	4.82386	1.78701	1.26879	2.99326	12.5825	2.56931
C34	48	6.40401	3.09755	1.60764	3.21547	12.4092	2.52832
C35	37	5.75163	1.54342	1.38375	3.22991	12.0173	2.5724
C36	28	6.99487	6.59686	0.994302	3.03839	11.0507	2.59782
C37	35	7.20863	0.01	1.44081	3.11402	11.5577	2.42965
C38	54	8.69494	2.0055	1.09206	4.37708	12.2941	3.04635
C39	65	6.56441	0.01	1.50694	3.67143	35.7145	1.93367
C40	60	6.29534	0.01	1.66319	3.08907	12.1251	2.21174
C41	34	6.15605	0.01	2.07965	3.76393	11.8356	2.47283
C42	25	5.57564	1.29667	1.76075	3.063	11.1255	1.91845
C43	42	6.30879	0.0963352	1.55359	4.08772	12.0168	2.44669
C44	18	5.63687	0.01	2.34871	3.54136	12.7774	3.10813
C45	44	6.12857	0.01	1.01748	3.21703	11.8583	2.51752
C46	38	7.34665	1.1557	1.67053	3.59445	12.8471	2.59305
C47	34	4.88306	0.01	0.594413	2.2218	12.3352	2.05634
C48	19	7.15827	3.73577	1.4172	2.5238	12.9576	2.28811
C49	47	7.34614	1.66227	1.46169	2.47813	11.6173	2.37493
C50	33	5.82485	0.01	1.5948	3.3872	12.3216	2.39562
C51	25	3.70083	0.46382	2.98989	4.46811	11.6729	2.97139
C52	18	5.30571	0.01	1.38179	4.80728	18.4819	2.71077
C53	40	7.32481	2.38667	1.30192	3.72387	11.9845	2.10988
C54	63	5.92576	5.51178	1.66957	3.63057	11.6218	2.59874
C55	62	4.89074	0.01	0.486801	2.06528	10.917	2.68936
C56	34	5.41494	1.76198	1.44455	2.92098	25.6899	2.92045
C57	32	6.84106	0.919994	1.70982	2.75431	12.0971	3.07899
C58	46	6.52954	3.4643	1.19043	2.86782	30.8967	2.14457
C59	27	5.69673	2.06238	1.27995	3.17566	19.6333	2.21809
C60	44	5.56117	0.01	1.08501	2.96898	10.6912	2.05727
C61	50	5.53474	0.433695	1.86358	1.94408	12.9483	2.42575
C62	56	4.97225	0.01	1.07457	3.79858	9.98003	2.67789
C63	39	7.6623	4.70258	1.41415	2.56053	12.9432	2.86544
C64	37	5.60834	1.47521	0.467144	3.45269	11.5001	2.48266
C65	29	7.24019	7.22764	1.39736	4.70038	12.3423	2.39485
C66	29	7.5626	1.22438	1.14105	2.66482	12.088	2.56463
C67	37	7.00821	0.01	0.940378	1.5694	11.5715	2.20935
C68	45	5.49248	0.01	0.697849	3.09552	12.8219	3.26223
C69	52	6.37795	0.01	1.25731	4.03865	13.1964	1.93124
C70	30	5.92435	0.01	1.02531	4.62168	12.0695	2.57651
C71	59	4.99208	2.22741	0.777091	2.45391	11.6291	3.2385
C72	36	6.29382	2.9667	1.07973	3.62776	11.426	2.51245
C73	40	4.70022	0.01	1.40197	2.97359	12.5619	2.44159
C74	30	7.20894	4.14882	1.89236	3.21796	11.5219	2.38132
C75	18	5.45751	0.01	1.72473	5.08815	12.0403	2.44506
C76	52	6.16323	1.85919	2.00211	2.26798	12.3085	3.00423
C77	50	6.25029	6.3434	1.67344	3.46254	12.7928	1.71373
C78	36	5.67556	4.15433	1.16859	3.60803	11.7546	3.06204
C79	41	6.5719	0.588296	1.44989	4.02833	12.0659	1.99738
C80	47	5.4466	0.01	1.43394	3.35663	13.0159	2.41401
C81	20	6.87358	0.01	0.955325	3.49947	11.8964	2.35547
C82	33	4.52326	0.01	1.04605	3.02368	12.0029	2.72188
C83	50	6.08396	0.763941	1.58554	3.47301	13.0649	1.93468
C84	24	8.00526	0.01	1.90532	3.05663	11.4653	2.67638
C85	44	4.88965	1.00835	0.492879	3.71267	11.683	3.23875
C86	22	5.23159	1.64517	0.388934	3.03866	23.5936	2.01926
C87	46	6.49474	0.721941	1.17864	3.54643	11.8543	2.57829
C88	40	6.14036	0.01	1.15651	3.2701	12.4921	2.27169
C89	19	6.32167	1.92608	1.26745	4.05571	12.0366	2.66332
C90	55	6.46854	2.76234	1.34024	3.25505	13.0863	2.51689
C91	30	6.6228	0.01	1.67232	2.08434	12.413	2.27906
C92	29	7.12628	5.72745	1.31614	4.14811	11.5138	2.68563
C93	43	6.38441	1.10832	1.93112	2.6741	25.5543	3.15957
C94	55	5.69427	1.46768	1.74707	2.84544	24.7367	2.44127
C95	27	6.66293	3.57714	1.05548	2.88495	11.6323	2.76911
C96	41	7.96387	2.12364	1.92531	4.22462	10.9905	2.04442
C97	46	5.80941	4.3266	1.14786	1.83774	12.0765	2.16568
C98	49	4.917	2.2886	1.31425	5.42367	11.8052	2.68007
C99	42	7.12351	0.01	1.83696	4.00812	11.6548	3.04428
C100	35	5.8224	2.5162	1.6536	3.4418	13.1115	2.63802
C101	29	3.64697	0.01	1.45428	3.25267	12.8547	2.3973
C102	41	6.84827	1.74219	1.19394	3.48418	22.5512	2.50974
C103	26	5.38255	1.30832	1.50135	3.64436	12.4192	2.05985
C104	18	5.85403	0.773162	1.90561	3.72875	11.7993	2.72763
C105	46	6.3019	1.01668	1.54875	3.66781	12.2626	2.82764
C106	52	6.15193	0.01	0.99433	3.35091	24.7778	2.34725
C107	18	6.70202	0.01	1.09856	3.15581	12.5951	2.34078
C108	27	5.48838	1.69411	1.21347	3.18713	12.5575	2.60572
C109	48	6.49389	1.89916	1.93811	3.15746	12.637	2.35278
C110	65	5.67488	0.01	1.2357	4.06096	11.8801	2.48619
C111	40	6.73314	5.28307	1.28071	3.69362	11.9874	3.2659
C112	31	6.60229	0.01	1.15223	1.29054	12.1547	2.42107
C113	38	4.95843	4.37654	1.49826	3.73601	13.2292	2.381
C114	58	7.10114	2.71721	0.75529	3.42242	10.8872	2.27688
C115	32	5.38188	0.01	0.853299	3.27728	12.5189	2.77791
C116	30	6.80654	6.84245	1.76925	3.02581	11.7084	2.44476
C117	34	6.33932	0.01	1.93332	4.0544	12.3827	2.27623
C118	28	7.89847	4.22261	1.79993	3.93432	26.2255	2.98567
C119	42	5.71313	4.47178	1.15527	2.76444	12.4923	3.02106
C120	61	5.57972	0.01	1.11383	3.5668	12.9691	2.29385
C121	44	5.92942	5.67094	0.957662	2.62927	12.8328	1.83805
C122	37	5.62863	0.644858	1.74539	2.35186	12.1326	2.8727
C123	36	6.79794	2.2934	1.77362	2.86383	11.8584	2.26353
C124	20	4.23671	2.20658	0.924621	3.87643	35.6886	2.79463
